# Supplementary material for: Applications of biaryl cyclization in the synthesis of cyclic enkephalin analogs with a highly restricted flexibility
Source: Amino Acids. 2024 Mar 1;56(1):18. doi: 10.1007/s00726-023-03371-5 (PMC10907494; doi:10.1007/s00726-023-03371-5)
Supplement: Supplementary file 1 — Supplementary file1 (ZIP 1030 KB) [file 726_2023_3371_MOESM1_ESM.zip]

Archive with 3 entries (2 files):
- SI/
- SI/3-D_structures.zip
- SI/Supplementary_Inforamtion_corrected.docx
